# Supplementary material for: RLPredictiOme, a Machine Learning-Derived Method for High-Throughput Prediction of Plant Receptor-like Proteins, Reveals Novel Classes of Transmembrane Receptors
Source: Int J Mol Sci. 2022 Oct 12;23(20):12176. doi: 10.3390/ijms232012176 (PMC9603095; doi:10.3390/ijms232012176)
Supplement: Supplementary file 1 [file ijms-23-12176-s001.zip]

Archive with 1 entries (1 files):
- Supplementary_Tables.pdf
